# Supplementary material for: Enrichment and Evaluation of Antitumor Properties of Total Flavonoids from Juglans mandshurica Maxim
Source: Molecules. 2024 Apr 25;29(9):1976. doi: 10.3390/molecules29091976 (PMC11085465; doi:10.3390/molecules29091976)
Supplement: Supplementary file 1 [file molecules-29-01976-s001.zip]

Archive with 2 entries (2 files):
- molecules-2171640-supplementary.pdf
- Video S1.mp4
